# Supplementary material for: Renal Glucose Release after Unilateral Renal Denervation during a Hypoglycemic Clamp in Pigs with an Altered Hypothalamic Pituitary Adrenal Axis after Late-Gestational Dexamethasone Injection
Source: Int J Mol Sci. 2023 Aug 13;24(16):12738. doi: 10.3390/ijms241612738 (PMC10454812; doi:10.3390/ijms241612738)
Supplement: Supplementary file 1 [file ijms-24-12738-s001.zip]

Archive with 1 entries (1 files):
- ijms-2494965-supplementary.pdf
